# Supplementary material for: Spatial and temporal localization of SPIRRIG and WAVE/SCAR reveal roles for these proteins in actin-mediated root hair development
Source: Plant Cell. 2021 Apr 20;33(7):2131–48. doi: 10.1093/plcell/koab115 (PMC8364238; doi:10.1093/plcell/koab115)
Supplement: koab115_Supplementary_Data [file koab115_supplementary_data.zip]

Archive with 13 entries (13 files):
- tpc.00196.2021-s01.pdf
- tpc.00196.2021-s02.gif
- tpc.00196.2021-s03.gif
- tpc.00196.2021-s04.gif
- tpc.00196.2021-s05.gif
- tpc.00196.2021-s06.mp4
- tpc.00196.2021-s07.tif
- tpc.00196.2021-s08.gif
- tpc.00196.2021-s09.gif
- tpc.00196.2021-s10.gif
- tpc.00196.2021-s11.docx
- tpc.00196.2021-s12.pdf
- tpc.00196.2021-s13.pdf
